# Supplementary material for: The hallmarks of dietary intervention-resilient gut microbiome
Source: NPJ Biofilms Microbiomes. 2022 Oct 8;8:77. doi: 10.1038/s41522-022-00342-8 (PMC9547895; doi:10.1038/s41522-022-00342-8)
Supplement: Supplementary file 2 — Supplementary Tables [file 41522_2022_342_MOESM2_ESM.xlsx]

## Sheet: Supplementary table 1
Supplementary table 1. Studies that investigated the dependence of microbiome response to the dietary interventions on baseline microbiome composition. The “-” sign denotes that the factor associations with the response have not been analysed. Abbreviations used in the table: FMT - faecal mass transplantation, OTU - operational taxonomic unit, LDL - low density lipoproteins, HDL - high density li…
Study	Intervention (number of subjects N)	Response measure	The main result on response dependence:
			On baseline microbiome composition	On other baseline characteristics
Bouhnik et al. 2004 [40]	7 different non-digestible polysaccharides (7 groups); 1 week (N=64).	Increase of Bifidobacterium absolute abundance in stool	Responders have lower baseline Bifidobacterium level	-
Kolida, Meyer, and Gibson 2007 [39]	Chocolate product fortified with inulin; 2 weeks (N=30)	Increase of Bifidobacterium absolute abundance in stool	Responders have lower baseline Bifidobacterium level	-
Davis et al. 2010 [36]	Product with galactooligosaccharides (different doses); 3 weeks (N=18)	Increase of Bifidobacterium abundance	Responders had lower baseline Bifidobacterium level	-
Cotillard et al. 2013 [33]	High-protein diet with calorie restriction (6 weeks) and weight-maintenance diet (6 weeks); obese and overweight people (N=49).	Increase of microbiome gene count (gene richness)	Responders had lower baseline gene richness and lower abundance of Clostridium, Clostridiaceae unclassified, Ruminococcaceae, Pseudoflavonifractor, Oxalobacter and Odoribacter.	The group with lower baseline gene richness was also characterised by decreased long-term fruit, vegetables and fish consumption, as well as by higher insulin resistance, plasma triglycerides level, LDL levels and inflammation markers.
Korpela et al. 2014 [24]	Meta-analysis: fiber intake by people with metabolic syndrome and obesity (N=78) 72–74	Beta diversity between paired samples (inverse Pearson correlation)	Responders had high and low Ehrlichia ruminantium and Clostridium felsineum abundance (non-responders had average values)	-
		Change in the Bifidobacterium abundance	Responders had lower baseline abundance of Bifidobacterium	-
Salonen et al. 2014 [32]	Diet high in resistant starch/non-starch polysaccharides; 3 weeks (N=14)	Beta diversity between paired samples (inverse Pearson correlation)	Responders had lower alpha diversity	The response did not depend on long-term diet
Tap et al. 2015 [34]	10g/40g of dietary fibers; 5 days (N=19)	Beta diversity between the paired samples (Jensen Shannon, genus level)	Responders had lower microbiome richness and Prevotella, Coprococcus and Dorea abundance Responders had higher Bacteroides abundance	Responders had higher valerate and caproate stool levels
Venkataraman et al. 2016 [38]	Potato resistant starch (type 2); 10 days; (N=20).	Increase of butyrate level in stool	Responders (termed “enhanced group”) had higher level of Bifidobacterium adolescentis during the intervention	Response did not depend on baseline butyrate level in stool
Maldonado-Gómez et al. 2016 [42]	Bifidobacterium longum supplement; 2 weeks (N=23)	Persistence of Bifidobacterium longum in stool 200 days after the end of intervention.	Responders had lower alpha diversity baseline values (non-significant). Responders had higher baseline abundance of Eggerthella and Eggerthella lenta and lower - of Coriobacteriaceae, Collinsella, Collinsella aerofaciens and Bifidobacterium longum. Responders and non-responders also differed from each other by Bifidobacterium longum gene content.	-
Griffin et al. 2017 [26] - the part of study	High-fiber diet (in article - CRON diet); 69 days; model animals (N=20) with microbiome transplanted from human subjects with long-term Western diet (in article - AMER diet). Before the intervention, a part of animals were co-housed with animals that had microbiome transplanted from the subjects with long-term high fiber diet (CRON).	The “community indicator value” (CIV) - the similarity of microbiome to the microbiome of subjects with long-term diet rich in fibers (CRON).	Responders were the animals which were co-housed before the intervention with animals that have microbiome transplanted from the subjects with long-term high fiber diet (CRON). After co-housing, the responders have acquired 27 OTUs, among them the members of Bacteroides, Paraprevotella, Eubacterium, Clostridiales, Parabacteroides, Odoribacter, Lachnospiraceae, Lachnoclostridium, Butyricimonas, Bi…	Response depended on long-term diet because the initial split of subjects on AMER and CRON groups was based on diet.
Lang et al. 2018 [43]	Six diets which differed by protein source (from red meat, white meat, legumes) and LDL or HDL prevalence; 4 weeks (N=109)	Beta diversity between paired samples	Responders had lower basenine alpha diversity values regardless of diet.	-
Zmora et al. 2018 [25]	Food supplement with 11 probiotic strains; 4 weeks (N=15). The findings were further proved by experiments including FMT from responders to model animals	Increase of probiotic strains abundance in mucus layer of gastrointestinal tract	Responders have lower baseline levels of bacteria closely related to probiotic strains in colon mucus.	Responders had higher expression of genes related to innate immunity and T cells activation and differentiation in stomach walls. Higher expression of genes related to the immune system and lower expression of genes related to xenobiotics metabolism and digestion was observed in their small intestine.
Healey et al. 2018 [31]	Inulin-type fructans; 3 weeks (N=34)	Beta diversity between the paired samples (weighted UniFrac, OTU level)	-	The response did not depend on long-term fiber intake rate
		Change in the Bifidobacterium abundance	Responders had lower baseline abundance of Bifidobacterium	The response depended on long-term fiber intake rate
Klimenko et al. 2018 [44]	Dietary recommendations to increase fiber consumption and avoid habitual consumption of the “Western diet”, 2 weeks (N=215)	Beta diversity between paired samples (Weighted Unifrac)	Responders had lower fractions of Actinobacteria (Coriobacteriales order), Firmicutes (Bacillales, Erysipelotrichales and Clostridiales order), Proteobacteria (Enterobacteriales order), and Verrucomicrobia (Verrucomicrobiales order) phyla, and higher Bacteroidales and Sphingomonadales orders.	No associations with long-term diet
Volokh et al. 2019 [45]	Fermented dairy product fortified with Bifidobacterium animalis strain BB-12 2 month (N=)	Pairwise dissimilarity between the subjects according to the extent of changes in lactose fermenting taxa	Responders had higher abundance of Bacteroidaceae, Oxalobacteraceae, Bacteroidales and Bacteroidia and lower abundance of Streptococcaceae, Coriobacteriaceae, Peptostreptococcaceae, (Lachnospiraceae/unclassified), Lactococcus, Blautia and Lactococcus lactis	No associations were detected for age, BMI, arterial pressure, cardiac rate, body temperature and gender
Baxter et al. 2019 [37]	Potato resistant starch, corn resistant starch, inulin from chicory root; 2 weeks (N=174).	Increase of butyrate level in stool	Responders to potato and corn resistant starch intake had higher baseline Ruminococcus abundance.	-
Ma et al. 2020 [41]	Bifidobacterium lactis V9; 4 weeks (N=59)	Increase of viable Bifidobacterium lactis V9 cells in stool	Responders had lower alpha diversity and higher abundance of Anaerobacterium, Paraprevotella and Erysipelatoclostridium. Responders had lower abundance of Bifidobacterium, Flavonifractor, Olsenella, Butyricicoccus, Acetanaerobacterium, Asaccharobacter, Lachnoclostridium, Blautia and Lachnospira.	-

## Sheet: Supplementary table 2
Supplementary table 2. Summary and relation to microbiome response (RCbray) of additional per-sample baseline parameters avaliable online (as NCBI SRA metadata or Supplementary material) for studies used in meta-analysis.
Study PMID	30696735								29307330		30538180		29738477		30836671
Intervention abbreviation	F.POT (N=43)		F.HIM (N=43)		F.ACC (N=39)		F.INU (N=50)		MAL (N=33)		NM (N=109)		HFD (N=215)		FDP (N=150)
time point	before	after	before	after	before	after	before	after	before	after	before	after	before	after	before	after
Intervention	resistant starch from potatoes		resistant starch from maize		accessible corn starch		inulin from chicory root		maltodextrin		washout + non meat protein		diet with higher fibre intake		diet with higher fibre intake
was the response variation investigated?	yes								yes		yes		yes		yes
Response measure in the original study	butyrate changes; butyrate level after the intervention								beta diversity (weighted Unifrac); change of Bifidobacteria		beta diversity (no information about metric found)		beta diversity (weighted Unifrac)		change in relative abundance of the lactose-fermenting microbial taxa
Additional per-sample baseline information avaliable online (as NCBI SRA metadata or Supplementary material)																	Statistical analysis, correlation with the response (RCbray) (Linear model (LM) or mixed effect LM)
Factor																	p value	coefficicent	FDR	Analysis type
Duration	2 weeks		2 weeks		2 weeks		2 weeks		3 weeks		6 weeks		2 weeks		2 month		0.258	0.0492	-	linear model with mean response
Age	17-29 (only range is given)		17-29 (only range is given)		17-29 (only range is given)		17-29 (only range is given)		-	-	-	-	34.7±8.9		34.0±5.0		0.2263	0.8851	0.4902	mixed effect LM
Acetate	49.8±32	61±31.9	37.2±22.0	34.7±20.6	41.2±23.6	41.4±20.6	40.5±26.8	41.4±20.6	-	-	-	-	-	-	-	-	0.223	-2.1152	0.4902	mixed effect LM
Propionate	11±9	10±8.9	11.8±17.0	11.6±14.2	10.3±8.2	9.9±8.4	11.1±13.2	9.9±8.4	-	-	-	-	-	-	-	-	0.062	-1.5628	0.4865	mixed effect LM
Butyrate	12.6±8.4	16.9±10.6	9.7±6.1	10.2±7.2	13.3±8.1	5±9.5	12.1±8.9	15±9.5	-	-	-	-	-	-	-	-	0.9061	-0.0623	0.9061	mixed effect LM
Total SCFA	73.7±40.5	88.3±37.8	61.3±35.6	57.9±33.4	64.3±34.2	66.6±30.3	65.8±36.8	66.6±30.3	-	-	-	-	-	-	-	-	0.1447	-3.7933	0.4865	mixed effect LM
Semester	fall 2016 (21); winter 2016 (22)		fall 2015 (18); winter 2017 (25)		fall 2016 (24); winter 2017 (15)		fall 2015 (23); winter 2017 (27)		-	-	-	-	-	-	-	-	not analysed
Sex	-	-	-	-	-	-	-	-	female (20); male (13)		-	-	female (86); male (102)		female (89); male (41)		0.4094	0.0547	0.6653	mixed effect LM
Host diet pre-intervention	-	-	-	-	-	-	-	-	High dietary fibre intake (19); Low dietary fibre intake (14)		-	-	-	-	-	-	0.6431	-0.067	0.6966	LM
BMI	-	-	-	-	-	-	-	-	-	-	-	-	24.1±4.8		24.5±1.8		0.1497	-0.5399	0.4865	mixed effect LM
Smoking status	-	-	-	-	-	-	-	-	-	-	-	-	Never (100); More than a year ago (50): Less than a year ago (12): Less than a month ago (8): Now (18):		-	-	0.364	-0.1447	0.6653	LM
Gluten intolerance	-	-	-	-	-	-	-	-	-	-	-	-	Lactose NO (182); Yes (6)		-	-	0.1307	0.0332	0.4865	LM
Lactose intolerance	-	-	-	-	-	-	-	-	-	-	-	-	No (172); Yes (16)				0.5204	0.0225	0.6732
Hours of sleep per day	-	-	-	-	-	-	-	-	-	-	-	-	7.5±1.0		-	-	0.4699	-0.0884	0.6732	LM
Number of meals per day	-	-	-	-	-	-	-	-	-	-	-	-	6.7±3.2		-	-	0.5696	-0.2249	0.6732	LM
Long-term diet and lifestyle questionary data (51 questions)	-	-	-	-	-	-	-	-	-	-	-	-	Not analysed		-	-	not analysed

## Sheet: Supplementary table 3
Supplementary table 3. Significant associations between microbiome response to the interventions and species baseline abundance according to three analyses types: mixed-effect models on all data, mixed effect models with enterotypes stratification and linear models applied for separate interventions.
Taxon	Direction	Mixed-effect model FDR<0.05	Mixed effect model with enterotypes stratification (FDR<0.05)*	Linear model for separate studies (FDR < 0.05)**
Blautia;-u	negative	yes	Bact1; Bact2; Rum	HFD; FDP; MAL; NM
[Ruminococcus]-gnavus	negative	yes	Bact2; Rum	HFD; FDP; F.POT; F.HIM; F.INU; NM
Lachnospiraceae;-u;-u	negative	yes	Bact1; Rum	HFD; FDP; MAL; NM
(unclassified/Oscillospira);-u	positive	yes	Bact2; Rum	HFD; FDP; NM
Eggerthella-lenta	negative	yes	Bact2; Rum	HFD; FDP
Bifidobacterium-adolescentis	positive	yes	Bact2; Rum	HFD
Desulfovibrio-D168	negative	yes	Bact2; Rum	HFD
Parabacteroides;-u	positive	yes	Bact2; Rum	F.ACC
Staphylococcus;-u	negative	yes	Bact2; Rum	HFD
(Ruminococcaceae/Christensenellaceae);-u;-u	negative	yes	Bact1; Bact2
(unclassified/Faecalibacterium);-u	positive	yes	Bact1; Bact2
(Rikenellaceae/Bacteroidaceae);-u;-u	negative	yes	Bact1; Rum
Parabacteroides-(unclassified/gordonii)	negative	yes	Bact1; Rum
Bacteroides;-u	negative	yes	Bact2	F.POT; F.HIM; F.INU; F.ACC; NM
(Clostridiaceae/Ruminococcaceae);-u;-u	negative	yes	Rum	HFD; MAL; NM
(Faecalibacterium/unclassified);-u	positive	yes	Bact2	F.INU; NM
Bacteroides-ovatus	negative	yes	Bact2	F.POT; F.INU
Oscillospira;-u	negative	yes	Bact2	F.INU; F.ACC
(Christensenellaceae/Ruminococcaceae/unclassified);-u;-u	positive	yes	Rum	HFD; FDP
Prevotella-copri	positive	yes	Rum	HFD; FDP
Streptococcus;-u	negative	yes	Rum	HFD; FDP
(Ruminococcaceae/Clostridiaceae/unclassified);-u;-u	positive	yes	Rum	HFD; FDP
(Lachnospiraceae/Ruminococcaceae/unclassified);-u;-u	positive	yes	Rum	HFD
Bacteroides-plebeius	negative	yes	Bact2	FDP
Ruminococcus;-u	positive	yes	Bact2	MAL
Coprococcus-(eutactus/unclassified)	positive	yes	Rum	HFD
Sutterella;-u	negative	yes		HFD
Enterobacteriaceae;-u;-u	negative	yes		HFD
(Blautia/unclassified);-u	negative	yes	Bact2
(Oscillospira/unclassified);-u	negative	yes	Bact2
(unclassified/Clostridiaceae/Lachnospiraceae);-u;-u	positive	yes	Bact2
Adlercreutzia;-u	negative	yes	Bact2
Bulleidia;-u	negative	yes	Bact2
Lactobacillus-salivarius	negative	yes	Bact2
Lactococcus;-u	negative	yes	Bact2
Odoribacter;-u	positive	yes	Bact2
Slackia;-u	negative	yes	Bact2
Turicibacter;-u	negative	yes	Bact2
[Barnesiellaceae];-u;-u	negative	yes	Bact2
[Mogibacteriaceae];-u;-u	negative	yes	Bact2
Collinsella-aerofaciens	positive	yes	Rum
Haemophilus-parainfluenzae	negative	yes	Rum
Phascolarctobacterium;-u	positive	yes	Rum
Ruminococcus-flavefaciens	negative	yes	Rum
Veillonella-dispar	negative	yes	Rum
[Eubacterium]-biforme	positive	yes	Rum
(Christensenellaceae/Ruminococcaceae/Clostridiaceae);-u;-u	positive	yes
Akkermansia-muciniphila	positive	yes
Coprococcus;-u	positive	yes
Dorea;-u	positive	yes
Megasphaera;-u	negative	yes
RF39;-u;-u;-u	positive	yes
Clostridiales;-u;-u;-u	negative		Rum	HFD; MAL; NM
(Lachnospiraceae/unclassified/Ruminococcaceae);-u;-u	negative		Bact2
(Ruminococcus/unclassified);-u	negative		Bact2
([Mogibacteriaceae]/Ruminococcaceae/Clostridiaceae);-u;-u	negative		Bact2
(unclassified/Blautia);-u	negative		Bact2
(unclassified/Mogibacterium);-u	negative		Bact2
Blautia-producta	negative		Bact2
Desulfovibrio;-u	negative		Bact2
Enterococcus;-u	negative		Bact2
Ruminococcus-(callidus/unclassified/flavefaciens)	negative		Bact2
S24-7;-u;-u	negative		Bact2
Faecalibacterium-prausnitzii	negative			HFD; F.ACC
(Coprococcus/unclassified);-u	negative			HFD
(Lachnospiraceae/Ruminococcaceae);-u;-u	positive			HFD
(unclassified/Clostridiaceae/Lachnospiraceae);-u;-u	negative			HFD
Blautia-obeum	negative			HFD
Coriobacteriaceae;-u;-u	positive			HFD
Dorea;-u	negative			HFD
Erysipelotrichaceae;-u;-u	positive			FDP
Erysipelotrichaceae;-u;-u	negative			HFD
Lachnospira;-u	negative			NM
Ruminococcaceae;-u;-u	negative			NM
Streptococcus-luteciae	negative			HFD
* - FDR was calculated for each enterotype separately
** - FDR was calculated for each study separately

## Sheet: Supplementary table 4
Supplementary table 4. Significant associations between microbiome response to the interventions and species baseline abundance according to three analyses types: mixed-effect models on all data, mixed effect models with enterotypes stratification and linear models applied for separate interventions with the correction on the alpha diversity for six different response metrics: RCbray, Bray-Curtis…
Taxon	Direction	Mixed-effect model FDR<0.05	Metrics for which the association was observed at least in one type of analyses	Mixed effect model with enterotypes stratification (FDR<0.05)*	Linear model for separate studies (FDR < 0.05)**
[Eubacterium]-biforme	positive	yes	Ait; BC; GUni; InvCor; RCbray; WUni	Bact2	-
Erysipelotrichaceae;-u;-u	positive	no	Ait; BC; GUni; InvCor; RCbray	Rum	FDP
Catenibacterium;-u	positive	no	Ait; BC; GUni; InvCor	Bact2	-
(unclassified/Ruminococcus);-u	positive	no	BC; GUni; InvCor; WUni; Jaccard; UUni	Bact2	HFD
Lachnospira;-u	negative	no	GUni; InvCor; RCbray; WUni	Rum	NM
Lachnobacterium;-u	positive	no	Ait; BC; InvCor	Bact2	-
(Lachnospiraceae/Ruminococcaceae/unclassified);-u;-u	positive	yes	BC; InvCor; RCbray	Bact2	-
Clostridiales;-u;-u;-u	negative	no	GUni; InvCor; WUni	-	HFD; MAL
Prevotella-copri	positive	yes	GUni; RCbray; WUni	-	HFD; MAL
Lachnospiraceae;-u;-u	negative	yes	GUni; RCbray; WUni	Rum	HFD; NM
(Ruminococcaceae/Clostridiaceae/unclassified);-u;-u	positive	yes	Ait; RCbray	Bact1	HFD
Bacteroides;-u	negative	yes	Ait; RCbray	Bact1	F.POT; NM
Eggerthella-lenta	positive	yes	BC; InvCor; Uuni	-	FDP
Methanobrevibacter;-u	negative	yes	BC; InvCor; Jaccard; UUni	Rum	FDP; HFD
Streptococcus;-u	negative	yes	InvCor; RCbray	Bact2	HFD
Collinsella-aerofaciens	positive	yes	InvCor; RCbray	Rum	-
(Lachnospiraceae/Ruminococcaceae);-u;-u	positive	no	InvCor; RCbray	Bact2	HFD
Bifidobacterium;-u	positive	yes	InvCor; WUni	Rum	-
Paraprevotella;-u	positive	yes	RCbray; WUni	-	HFD
(Oscillospira/unclassified);-u	positive	yes	Jaccard; UUni	-	FDP
Slackia;-u	positive	yes	Jaccard	-	-
Blautia;-u	positive	yes	UUni	Rum	FDP
(unclassified/Clostridiaceae/Lachnospiraceae);-u;-u	negative	no	RCbray; WUni	-	HFD
Dorea;-u	negative	no	RCbray; WUni	-	HFD
Anaerostipes;-u	negative	no	Ait	-	F.ACC
Bifidobacterium-longum	negative	no	Ait	-	FDP
Prevotella;-u	positive	no	Ait; Jaccard; UUni	-	HFD
Bacteroides-fragilis	negative	no	Ait	Bact1	-
Dialister;-u	positive	no	Ait	Bact1	-
Rikenellaceae;-u;-u	negative	no	Ait; Jaccard; UUni	Bact1	HFD
Clostridiaceae;-u;-u	positive	no	BC	Bact2	-
(Christensenellaceae/Ruminococcaceae/unclassified);-u;-u	negative	yes	InvCor	-	-
(Christensenellaceae/Ruminococcaceae/Clostridiaceae);-u;-u	negative	no	InvCor	Rum	-
(Coprococcus/unclassified);-u	positive	no	InvCor	Rum	-
(Ruminococcaceae/Clostridiaceae/unclassified);-u;-u	negative	no	InvCor	Rum	-
(unclassified/Oscillospira);-u	negative	no	InvCor	Rum	-
(Clostridiaceae/Ruminococcaceae);-u;-u	negative	yes	RCbray	-	HFD
(Coprococcus/unclassified);-u	negative	yes	Rcbray; Jaccard	Bact2	HFD
(Rikenellaceae/Bacteroidaceae);-u;-u	negative	yes	RCbray	-	-
(unclassified/Oscillospira);-u	positive	yes	RCbray	-	HFD
Coprococcus-(eutactus/unclassified)	positive	yes	RCbray	-	HFD
Lactococcus;-u	negative	yes	RCbray	-	-
Phascolarctobacterium;-u	positive	yes	RCbray	-	HFD
Parabacteroides-(unclassified/gordonii)	negative	yes	RCbray	Bact1	-
Blautia;-u	negative	yes	RCbray	Bact1; Bact2; Rum	HFD; FDP; NM
Bacteroides-ovatus	negative	yes	RCbray	Bact2	-
Desulfovibrio-D168	negative	yes	RCbray	Bact2	-
Oscillospira;-u	negative	yes	RCbray	Bact2	-
Staphylococcus;-u	negative	yes	RCbray	Bact2	-
Bifidobacterium-adolescentis	positive	yes	RCbray	Bact2; Rum	HFD
Eggerthella-lenta	negative	yes	RCbray	Bact2; Rum	HFD
Parabacteroides;-u	positive	yes	RCbray	Rum	-
Ruminococcus-flavefaciens	negative	yes	RCbray	Rum	-
[Ruminococcus]-gnavus	negative	yes	RCbray	Rum	HFD; FDP
Enterobacteriaceae;-u;-u	negative	no	RCbray	-	HFD
Erysipelotrichaceae;-u;-u	negative	no	RCbray	-	HFD
Ruminococcus-(bromii/unclassified)	negative	no	RCbray	-	FDP
(Ruminococcaceae/Christensenellaceae);-u;-u	negative	no	RCbray	Bact1	-
(Blautia/unclassified);-u	negative	no	RCbray	Bact2	-
(unclassified/Blautia);-u	negative	no	RCbray	Bact2	-
Blautia-producta	negative	no	RCbray	Bact2	-
Slackia;-u	negative	no	RCbray	Bact2	-
Blautia-obeum	negative	no	WUni	-	HFD
Odoribacter;-u	positive	no	WUni	-	HFD
Faecalibacterium-prausnitzii	negative	no	WUni	Rum	-
Megasphaera;-u	positive	no	WUni	Rum	-
Streptococcus;-u	positive	no	Jaccard; UUni	-	FDP
[Mogibacteriaceae];-u	negative	no	UUni	-	HFD
Sutterella;-u	negative	no	UUni	-	HFD
Lachnospiraceae;-u;-u	positive	no	UUni	-	FDP
Roseburia-faecis	negative	no	WUni	Rum	-

## Sheet: Supplementary table 5
Supplementary table 5. Samples included in the analysis.
Data	Sample name before the intervention	Sample name after the intervention
HFD	7053.2148	9487.0126
HFD	2860.7373	2471.7977
HFD	6567.0856	6162.5626
HFD	0945.9578	3342.0816
HFD	2289.9161	4786.3176
HFD	9382.3762	2041.4067
HFD	8123.5335	7355.6121
HFD	2624.9105	8159.9586
HFD	4965.6183	1554.4842
HFD	1663.3759	1136.1455
HFD	0375.8088	1101.8455
HFD	8697.4371	7338.3558
HFD	0255.2643	6116.2467
HFD	0936.6723	8192.3682
HFD	7205.8477	6767.0764
HFD	9751.8606	5177.4627
HFD	3524.0745	0157.4427
HFD	0858.3281	2203.8952
HFD	5460.0629	6055.7724
HFD	6207.7497	2948.3520
HFD	2811.9485	9009.1901
HFD	8510.8939	4598.8802
HFD	2794.2795	0448.7483
HFD	1849.7514	5649.0930
HFD	9869.5777	2011.7258
HFD	6324.9037	1764.7944
HFD	5805.7199	3382.4054
HFD	5400.2758	2463.2106
HFD	1220.2602	2137.4277
HFD	1439.4119	4024.4024
HFD	4513.6553	9317.6430
HFD	5991.2833	4407.0290
HFD	9354.7190	9047.4087
HFD	9422.6846	7551.6764
HFD	8522.1862	9638.5450
HFD	7370.9270	3406.9930
HFD	8996.1641	3811.5785
HFD	8759.8225	1325.7310
HFD	1872.9183	9672.3420
HFD	6557.7266	1126.2280
HFD	5032.7754	9502.5286
HFD	0029.7531	9288.3358
HFD	0018.5461	3621.3976
HFD	5766.0728	9038.4509
HFD	9952.2313	5440.1068
HFD	0935.9306	4383.4761
HFD	9196.9183	3570.8185
HFD	0822.6694	3374.2662
HFD	4896.7497	2224.6551
HFD	8988.6337	7619.8041
HFD	1464.2348	0184.3414
HFD	8289.0736	9998.7243
HFD	4123.2006	6082.8482
HFD	0405.5514	6846.0001
HFD	2531.5522	4805.5296
HFD	6603.6728	5645.8119
HFD	1265.3700	2686.3251
HFD	5308.2789	8526.3439
HFD	4610.4584	7645.7783
HFD	3847.6963	9417.5123
HFD	8206.7458	4369.6640
HFD	2055.2397	1506.5729
HFD	6465.4219	3500.2982
HFD	0825.2588	6189.1553
HFD	5483.3288	1369.1726
HFD	3260.9030	1376.5083
HFD	4433.1757	3509.1713
HFD	6921.6788	8377.9938
HFD	5051.8475	2201.2088
HFD	3745.3235	2630.2660
HFD	8260.9735	8145.6084
HFD	2349.5784	4539.4752
HFD	5420.3694	8865.0593
HFD	4522.3531	0881.5357
HFD	0491.7546	0462.8714
HFD	9167.3843	6619.0284
HFD	5052.5130	7585.9054
HFD	4184.0703	8603.9533
HFD	4367.2236	0650.1959
HFD	7175.3248	6628.8167
HFD	4276.6384	8110.1763
HFD	9199.5316	3508.4011
HFD	6587.3052	7652.6524
HFD	5048.5456	1724.2500
HFD	7677.8603	5452.9398
HFD	4827.3565	5762.0001
HFD	0827.1183	0867.4198
HFD	2638.8881	6453.3316
HFD	3649.6596	2679.2146
HFD	4198.8790	1466.0741
HFD	1855.8186	9869.1300
HFD	2200.6134	7001.7122
HFD	8238.0260	4639.0326
HFD	1392.3321	6461.4097
HFD	5472.9593	8163.5861
HFD	3263.9393	8593.3754
HFD	1878.5586	4954.3942
HFD	1404.6232	3821.1911
HFD	9117.9107	6226.5533
HFD	2117.9944	4175.9833
HFD	1392.1313	2824.8553
HFD	1246.6751	4397.6026
HFD	3961.1723	1095.1675
HFD	6967.5176	0455.3042
HFD	7692.2944	8392.9118
HFD	7140.9083	5208.6613
HFD	0999.0107	0062.6990
HFD	5015.9067	3398.9810
HFD	1830.8330	6239.3538
HFD	1391.3221	9900.9120
HFD	8769.3244	6216.8811
HFD	0015.2142	2749.2123
HFD	9526.5698	5901.2442
HFD	4936.4869	6838.1087
HFD	9860.4521	6542.3062
HFD	2768.3747	8545.2996
HFD	5915.5591	5571.6946
HFD	9496.4222	9877.0785
HFD	3142.0442	2035.5716
HFD	6363.7798	9827.4449
HFD	3336.7182	0754.3462
HFD	5978.8366	3395.4926
HFD	1575.0189	0697.1105
HFD	4177.1188	6619.1282
HFD	7687.5143	9491.7137
HFD	6739.6106	6625.1041
HFD	3120.6116	7323.6938
HFD	4561.3913	1131.6205
HFD	1450.7102	5428.4996
HFD	7223.3542	4936.8297
HFD	6185.4655	5833.0305
HFD	8735.4871	5903.6915
HFD	1391.0020	6685.1167
HFD	7478.9640	6059.6938
HFD	9982.6456	1999.2107
HFD	0546.4521	7888.1511
HFD	7702.1019	5444.1373
HFD	0481.4844	3143.5845
HFD	0869.2490	4662.4581
HFD	7713.1114	0925.7877
HFD	3678.7630	4608.3525
HFD	3344.4963	5190.7310
HFD	2600.7293	8128.3210
HFD	5498.4884	6823.8697
HFD	4664.4693	5643.4804
HFD	9967.9082	9107.4321
HFD	3679.3767	4527.6463
HFD	0502.4839	2924.1663
HFD	8729.1271	7926.3505
HFD	6883.3747	9005.7806
HFD	6698.4530	1349.6904
HFD	8509.9540	0227.9581
HFD	8068.6705	7456.7375
HFD	6794.3829	2945.2516
HFD	7517.8995	9270.0591
HFD	1056.3532	0531.5710
HFD	5953.8351	6228.6616
HFD	4628.2220	9463.4349
HFD	6737.2741	6853.6630
HFD	6969.0071	5583.5419
HFD	7954.4287	1282.3023
HFD	5029.3982	5576.0413
HFD	3047.7703	8826.8943
HFD	8234.5437	8375.0119
HFD	5500.8348	0407.6051
HFD	1859.9755	9702.4227
HFD	2796.5155	0917.8080
HFD	9027.4708	7909.3039
HFD	7119.6944	3159.0551
HFD	0930.8191	2342.5665
HFD	3452.9845	2020.2370
HFD	9792.0293	6961.5098
HFD	6303.1171	5011.7266
HFD	6165.8393	0218.0537
HFD	3445.4778	8814.8406
HFD	3055.9282	4400.6799
HFD	3646.3241	8365.4396
HFD	3630.5172	6047.6414
HFD	2959.2588	8090.2307
HFD	8647.9571	0169.7548
HFD	5461.6019	6053.8051
HFD	5832.2295	6852.3201
HFD	6950.3639	6993.9941
HFD	4922.2611	7508.5619
HFD	7148.2418	6823.8251
HFD	3271.2013	5837.3580
HFD	6754.1218	8561.7376
HFD	2582.0358	7034.1173
HFD	8915.1241	8857.7885
HFD	9804.9921	8587.7293
HFD	8418.3560	4072.3731
HFD	0939.8410	0895.6833
HFD	1704.8685	8351.4085
HFD	3988.1975	4537.1279
HFD	3487.1543	9645.8050
HFD	9448.0782	0625.6348
HFD	0478.3460	4800.6997
HFD	8747.4605	6236.9182
HFD	9506.9419	3195.0214
HFD	9968.9458	7555.6056
HFD	0341.2395	4271.1653
HFD	0052.8053	5446.1506
HFD	6950.1130	4826.4983
HFD	3973.6544	7358.3505
HFD	5656.6028	3118.4228
HFD	5958.8662	3802.7052
FDP	23	51
FDP	28	58
FDP	21	52
FDP	38	61
FDP	29	41
FDP	20	46
FDP	37	43
FDP	30	54
FDP	25	42
FDP	15	48
FDP	36	45
FDP	22	57
FDP	34	261
FDP	13	269
FDP	35	81
FDP	39	257
FDP	18	55
FDP	26	56
FDP	16	44
FDP	17	53
FDP	27	60
FDP	32	50
FDP	31	270
FDP	33	253
FDP	24	47
FDP	176	285
FDP	19	71
FDP	238	66
FDP	231	78
FDP	208	74
FDP	185	73
FDP	191	245
FDP	180	242
FDP	151	283
FDP	222	68
FDP	163	64
FDP	279	83
FDP	159	82
FDP	187	127
FDP	192	77
FDP	196	63
FDP	181	4
FDP	148	76
FDP	145	67
FDP	278	282
FDP	220	65
FDP	224	84
FDP	205	69
FDP	186	123
FDP	141	72
FDP	144	124
FDP	277	132
FDP	153	85
FDP	142	80
FDP	139	255
FDP	170	252
FDP	230	49
FDP	201	262
FDP	215	265
FDP	237	91
FDP	228	95
FDP	166	89
FDP	210	131
FDP	207	96
FDP	182	94
FDP	223	254
FDP	165	264
FDP	199	267
FDP	213	284
FDP	162	70
FDP	146	256
FDP	155	268
FDP	209	98
FDP	216	103
FDP	218	102
FDP	226	97
FDP	193	93
FDP	211	79
FDP	172	86
FDP	197	250
FDP	212	260
FDP	234	263
FDP	164	258
FDP	152	251
FDP	154	271
FDP	179	120
FDP	140	259
FDP	195	240
FDP	227	246
FDP	147	118
FDP	184	126
FDP	203	99
FDP	106	249
FDP	107	248
FDP	194	12
FDP	236	11
FDP	232	111
FDP	233	128
FDP	281	137
FDP	161	88
FDP	275	87
FDP	169	122
FDP	280	129
FDP	225	114
FDP	214	138
FDP	219	125
FDP	206	119
FDP	273	115
FDP	149	90
FDP	183	112
FDP	190	108
FDP	188	62
FDP	189	136
FDP	178	110
FDP	217	134
FDP	235	135
FDP	202	116
FDP	175	9
FDP	174	2
FDP	177	8
FDP	171	104
FDP	229	105
FDP	274	3
FDP	276	7
FDP	157	6
FDP	168	101
FDP	167	241
FDP	156	239
FDP	100	247
FDP	1	244
F.POT	U152.before	U152.during
F.POT	U153.before	U153.during
F.POT	U224.before	U224.during
F.POT	U249.before	U249.during
F.POT	U154.before	U154.during
F.POT	U128.before	U128.during
F.POT	U223.before	U223.during
F.POT	U131.before	U131.during
F.POT	U259.before	U259.during
F.POT	U127.before	U127.during
F.POT	U276.before	U276.during
F.POT	U247.before	U247.during
F.POT	U149.before	U149.during
F.POT	U164.before	U164.during
F.POT	U151.before	U151.during
F.POT	U219.before	U219.during
F.POT	U291.before	U291.during
F.POT	U248.before	U248.during
F.POT	U133.before	U133.during
F.POT	U240.before	U240.during
F.POT	U132.before	U132.during
F.POT	U269.before	U269.during
F.POT	U296.before	U296.during
F.POT	U166.before	U166.during
F.POT	U129.before	U129.during
F.POT	U301.before	U301.during
F.POT	U150.before	U150.during
F.POT	U188.before	U188.during
F.POT	U161.before	U161.during
F.POT	U186.before	U186.during
F.POT	U282.before	U282.during
F.POT	U227.before	U227.during
F.POT	U184.before	U184.during
F.POT	U261.before	U261.during
F.POT	U271.before	U271.during
F.POT	U165.before	U165.during
F.POT	U262.before	U262.during
F.POT	U162.before	U162.during
F.POT	U300.before	U300.during
F.POT	U250.before	U250.during
F.POT	U286.before	U286.during
F.POT	U185.before	U185.during
F.POT	U163.before	U163.during
F.HIM	U369.before	U369.during
F.HIM	U054.before	U054.during
F.HIM	U373.before	U373.during
F.HIM	U398.before	U398.during
F.HIM	U048.before	U048.during
F.HIM	U377.before	U377.during
F.HIM	U062.before	U062.during
F.HIM	U379.before	U379.during
F.HIM	U375.before	U375.during
F.HIM	U056.before	U056.during
F.HIM	U399.before	U399.during
F.HIM	U395.before	U395.during
F.HIM	U305.before	U305.during
F.HIM	U050.before	U050.during
F.HIM	U055.before	U055.during
F.HIM	U392.before	U392.during
F.HIM	U052.before	U052.during
F.HIM	U385.before	U385.during
F.HIM	U388.before	U388.during
F.HIM	U057.before	U057.during
F.HIM	U384.before	U384.during
F.HIM	U396.before	U396.during
F.HIM	U065.before	U065.during
F.HIM	U380.before	U380.during
F.HIM	U390.before	U390.during
F.HIM	U043.before	U043.during
F.HIM	U389.before	U389.during
F.HIM	U046.before	U046.during
F.HIM	U387.before	U387.during
F.HIM	U382.before	U382.during
F.HIM	U393.before	U393.during
F.HIM	U064.before	U064.during
F.HIM	U049.before	U049.during
F.HIM	U074.before	U074.during
F.HIM	U386.before	U386.during
F.HIM	U044.before	U044.during
F.HIM	U397.before	U397.during
F.HIM	U371.before	U371.during
F.HIM	U066.before	U066.during
F.HIM	U378.before	U378.during
F.HIM	U394.before	U394.during
F.HIM	U045.before	U045.during
F.INU	U082.before	U082.during
F.INU	U338.before	U338.during
F.INU	U068.before	U068.during
F.INU	U328.before	U328.during
F.INU	U094.before	U094.during
F.INU	U339.before	U339.during
F.INU	U335.before	U335.during
F.INU	U331.before	U331.during
F.INU	U317.before	U317.during
F.INU	U075.before	U075.during
F.INU	U326.before	U326.during
F.INU	U333.before	U333.during
F.INU	U310.before	U310.during
F.INU	U344.before	U344.during
F.INU	U336.before	U336.during
F.INU	U307.before	U307.during
F.INU	U083.before	U083.during
F.INU	U076.before	U076.during
F.INU	U334.before	U334.during
F.INU	U085.before	U085.during
F.INU	U084.before	U084.during
F.INU	U315.before	U315.during
F.INU	U087.before	U087.during
F.INU	U327.before	U327.during
F.INU	U093.before	U093.during
F.INU	U077.before	U077.during
F.INU	U312.before	U312.during
F.INU	U332.before	U332.during
F.INU	U341.before	U341.during
F.INU	U096.before	U096.during
F.INU	U343.before	U343.during
F.INU	U329.before	U329.during
F.INU	U042.before	U042.during
F.INU	U080.before	U080.during
F.INU	U311.before	U311.during
F.INU	U088.before	U088.during
F.INU	U325.before	U325.during
F.INU	U091.before	U091.during
F.INU	U097.before	U097.during
F.INU	U092.before	U092.during
F.INU	U120.before	U120.during
F.INU	U316.before	U316.during
F.INU	U323.before	U323.during
F.INU	U313.before	U313.during
F.INU	U318.before	U318.during
F.INU	U322.before	U322.during
F.INU	U101.before	U101.during
F.INU	U081.before	U081.during
F.INU	U086.before	U086.during
F.INU	U089.before	U089.during
F.ACC	U270.before	U270.during
F.ACC	U288.before	U288.during
F.ACC	U257.before	U257.during
F.ACC	U243.before	U243.during
F.ACC	U222.before	U222.during
F.ACC	U358.before	U358.during
F.ACC	U367.before	U367.during
F.ACC	U353.before	U353.during
F.ACC	U255.before	U255.during
F.ACC	U347.before	U347.during
F.ACC	U252.before	U252.during
F.ACC	U354.before	U354.during
F.ACC	U281.before	U281.during
F.ACC	U242.before	U242.during
F.ACC	U350.before	U350.during
F.ACC	U225.before	U225.during
F.ACC	U230.before	U230.during
F.ACC	U361.before	U361.during
F.ACC	U228.before	U228.during
F.ACC	U233.before	U233.during
F.ACC	U363.before	U363.during
F.ACC	U346.before	U346.during
F.ACC	U302.before	U302.during
F.ACC	U290.before	U290.during
F.ACC	U348.before	U348.during
F.ACC	U264.before	U264.during
F.ACC	U349.before	U349.during
F.ACC	U352.before	U352.during
F.ACC	U366.before	U366.during
F.ACC	U275.before	U275.during
F.ACC	U295.before	U295.during
F.ACC	U229.before	U229.during
F.ACC	U297.before	U297.during
F.ACC	U359.before	U359.during
F.ACC	U266.before	U266.during
F.ACC	U274.before	U274.during
F.ACC	U246.before	U246.during
F.ACC	U253.before	U253.during
F.ACC	U357.before	U357.during
MAL	SRR6185186	SRR6185203
MAL	SRR6185188	SRR6185182
MAL	SRR6185190	SRR6185176
MAL	SRR6185191	SRR6185183
MAL	SRR6185197	SRR6185279
MAL	SRR6185199	SRR6185164
MAL	SRR6185201	SRR6185283
MAL	SRR6185212	SRR6185177
MAL	SRR6185222	SRR6185289
MAL	SRR6185225	SRR6185172
MAL	SRR6185227	SRR6185170
MAL	SRR6185230	SRR6185292
MAL	SRR6185235	SRR6185263
MAL	SRR6185236	SRR6185264
MAL	SRR6185237	SRR6185281
MAL	SRR6185238	SRR6185166
MAL	SRR6185241	SRR6185168
MAL	SRR6185243	SRR6185221
MAL	SRR6185246	SRR6185196
MAL	SRR6185247	SRR6185195
MAL	SRR6185249	SRR6185205
MAL	SRR6185251	SRR6185207
MAL	SRR6185252	SRR6185210
MAL	SRR6185256	SRR6185215
MAL	SRR6185257	SRR6185214
MAL	SRR6185258	SRR6185213
MAL	SRR6185265	SRR6185286
MAL	SRR6185268	SRR6185287
MAL	SRR6185269	SRR6185219
MAL	SRR6185271	SRR6185294
MAL	SRR6185273	SRR6185217
MAL	SRR6185276	SRR6185260
MAL	SRR6185278	SRR6185262
NM	SRR8100133	SRR8100134
NM	SRR8100135	SRR8100522
NM	SRR8100140	SRR8100215
NM	SRR8100144	SRR8100141
NM	SRR8100151	SRR8100158
NM	SRR8100153	SRR8100154
NM	SRR8100155	SRR8100137
NM	SRR8100162	SRR8100159
NM	SRR8100166	SRR8100163
NM	SRR8100167	SRR8100455
NM	SRR8100170	SRR8100252
NM	SRR8100172	SRR8100174
NM	SRR8100175	SRR8100178
NM	SRR8100179	SRR8100186
NM	SRR8100184	SRR8100183
NM	SRR8100191	SRR8100192
NM	SRR8100196	SRR8100197
NM	SRR8100200	SRR8100132
NM	SRR8100201	SRR8100202
NM	SRR8100203	SRR8100212
NM	SRR8100206	SRR8100205
NM	SRR8100213	SRR8100139
NM	SRR8100225	SRR8100226
NM	SRR8100230	SRR8100236
NM	SRR8100232	SRR8100484
NM	SRR8100238	SRR8100234
NM	SRR8100246	SRR8100245
NM	SRR8100248	SRR8100359
NM	SRR8100250	SRR8100241
NM	SRR8100254	SRR8100190
NM	SRR8100255	SRR8100256
NM	SRR8100260	SRR8100321
NM	SRR8100265	SRR8100263
NM	SRR8100268	SRR8100267
NM	SRR8100271	SRR8100272
NM	SRR8100275	SRR8100273
NM	SRR8100279	SRR8100278
NM	SRR8100283	SRR8100281
NM	SRR8100286	SRR8100285
NM	SRR8100288	SRR8100406
NM	SRR8100291	SRR8100292
NM	SRR8100295	SRR8100296
NM	SRR8100299	SRR8100298
NM	SRR8100302	SRR8100301
NM	SRR8100305	SRR8100306
NM	SRR8100309	SRR8100182
NM	SRR8100313	SRR8100312
NM	SRR8100319	SRR8100325
NM	SRR8100327	SRR8100323
NM	SRR8100331	SRR8100329
NM	SRR8100334	SRR8100335
NM	SRR8100339	SRR8100338
NM	SRR8100342	SRR8100341
NM	SRR8100346	SRR8100347
NM	SRR8100351	SRR8100354
NM	SRR8100357	SRR8100355
NM	SRR8100366	SRR8100364
NM	SRR8100368	SRR8100435
NM	SRR8100375	SRR8100376
NM	SRR8100380	SRR8100379
NM	SRR8100382	SRR8100389
NM	SRR8100388	SRR8100385
NM	SRR8100396	SRR8100393
NM	SRR8100399	SRR8100391
NM	SRR8100408	SRR8100401
NM	SRR8100409	SRR8100404
NM	SRR8100413	SRR8100414
NM	SRR8100417	SRR8100239
NM	SRR8100428	SRR8100542
NM	SRR8100429	SRR8100430
NM	SRR8100432	SRR8100217
NM	SRR8100433	SRR8100219
NM	SRR8100440	SRR8100439
NM	SRR8100441	SRR8100443
NM	SRR8100452	SRR8100445
NM	SRR8100459	SRR8100460
NM	SRR8100463	SRR8100461
NM	SRR8100468	SRR8100470
NM	SRR8100472	SRR8100474
NM	SRR8100475	SRR8100478
NM	SRR8100480	SRR8100479
NM	SRR8100488	SRR8100485
NM	SRR8100491	SRR8100489
NM	SRR8100494	SRR8100224
NM	SRR8100497	SRR8100495
NM	SRR8100501	SRR8100499
NM	SRR8100503	SRR8100374
NM	SRR8100509	SRR8100510
NM	SRR8100516	SRR8100515
NM	SRR8100519	SRR8100525
NM	SRR8100523	SRR8100530
NM	SRR8100532	SRR8100540
NM	SRR8100534	SRR8100536
NM	SRR8100538	SRR8100411
NM	SRR8100543	SRR8100544
NM	SRR8100547	SRR8100548
NM	SRR8100556	SRR8100129
NM	SRR8100557	SRR8100551
